# Supplementary material for: Alterations of JNK Signaling Pathway Activity in the Rat Retina: Effects of Age, Age-Related Macular Degeneration-like Pathology, and a JNK Inhibitor (IQ-1S)
Source: Cells. 2025 Jun 13;14(12):896. doi: 10.3390/cells14120896 (PMC12190811; doi:10.3390/cells14120896)
Supplement: Supplementary file 1 [file cells-14-00896-s001.zip]

Archive with 1 entries (1 files):
- cells-3617221-supplementary.pdf
